# Supplementary material for: Comparing the Environmental Influences and Community Assembly of Protist Communities in Two Anthropogenic Coastal Areas
Source: Microorganisms. 2024 Aug 8;12(8):1618. doi: 10.3390/microorganisms12081618 (PMC11356250; doi:10.3390/microorganisms12081618)
Supplement: Supplementary file 1 [file microorganisms-12-01618-s001.zip]

Archive with 1 entries (1 files):
- microorganisms-3145241-supplementary.pdf
